# Supplementary material for: PNPLA3 rs738409 G allele carriers with genotype 1b HCV cirrhosis have lower viral load but develop liver failure at younger age
Source: PLoS One. 2019 Sep 17;14(9):e0222609. doi: 10.1371/journal.pone.0222609 (PMC6748417; doi:10.1371/journal.pone.0222609)
Supplement: S1 Table — (XLSX) [file pone.0222609.s001.xlsx]

## Sheet: HCV
ID	Sex 0M, 1F	Age at LTx (Y)	BMI	HCC/CLF	Milano criteria Y/N	HCVRNA (IU/ml)	PNPLA3 genotype	MELD points	Child-Pugh points	Diabetes (Y/N)
1	0	61	32.6531	HCC	1	567000	GG	10	6	0
2	1	48	23.4236	HCC	1	602000	CG	8	9	0
3	0	49	26.881	CLF		25770	CC	14	8	0
4	0	48	27	CLF			CG	22	11	0
5	0	56	28.4055	HCC	0	450000	CC	7	6	0
6	0	55	25	CLF			CC	12	7	1
7	0	58	24.7245	HCC	1		GG	7	5	1
8	0	44	25.9259	CLF			CG	18	10	0
9	0	58	27.1708	CLF			GG	15	7	0
10	1	69	30.1162	HCC	1	218000	CG	16	10	0
11	1	55	21.9363	HCC			CC	18	12	0
12	0	50	28.2118	CLF			CG	11	7	0
13	1	58	22.5069	CLF			GG	16	11	0
14	0	50	27.6817	CLF			GG	13	9	0
15	1	67	25.3444	HCC	1	826000	CG	10	5	1
16	0	60	28.7037	HCC	1		CG	15	7	0
17	0	45	29	CLF			CG	16	8	0
18	1	60	24.2188	HCC	1	244000	GG	13	9	0
19	1	45	24	CLF			CC	13	7	0
20	1	39	19.8413	CLF			CG	10	7	0
21	0	41	27	HCC	0		CC	24	13	0
22	0	58	32.0198	CLF			GG	15	13	0
23	0	61	24.5932	CLF		76100	GG	10	8	0
24	0	55	21.3839	HCC	1	297000	CC	8	7	1
25	1	68	40.7713	CLF			CG	30	12	0
26	0	56	21.6128	HCC	1	4202000	CC	10	6	0
27	1	63	23.2335	CLF		2380000	CC	10	7	1
28	0	46	27.6817	CLF			CG	16	10	0
29	0	48	26.4	CLF			CC	22	11	0
30	0	51	22.9854	CLF			CG	19	7	0
31	0	51	24.5675	CLF			CG	15	10	0
32	1	48	27.2173	CLF			CC	11	11	0
33	0	44	27.4598	CLF		205000	CC	17	10	0
34	1	47	24.3141	CLF		344000	GG	14	8	0
35	0	57	22.2291	CLF			CC	13	9	0
36	0	45	22.0581	CLF			CG	14	12	1
37	1	68	24.3824	HCC	1		CC	8	5	0
38	0	40	23.6713	CLF			GG	8	6	1
39	0	57	21.7051	CLF		1410000	CC	15	8	0
40	1	58	21.0772	CLF		119000	GG	15	10	1
41	0	51	32.0503	CLF		182000	GG	19	10	0
42	0	51	31.0477	HCC	1	1420000	CC	13	8	0
43	0	53	25.963	CLF		166000	CG	14	8	1
44	0	51	27.4717	CLF		191000	GG	12	8	0
45	0	51	28.6689	CLF		321000	CG	21	8	1
46	0	49	25.2163	CLF		264000	CG	13	11	1
47	0	64	24.2513	HCC	1	156000	CC	13	9	0
48	0	59	20.9573	CLF		128000	CG	11	11	0
49	0	62	25.2092	HCC	1	5590000	CC	8	5	0
50	0	42	25.7255	CLF		601000	GG	14	8	0
51	0	47	33.4973	CLF			CC	17	10	0
52	0	50	24.6181	CLF			CG	14	8	1
53	0	57	18.937	HCC	1	170304	CC	17	7	0
54	1	54	32.872	HCC	1		CC	17	10	1
55	0	34	27.4587	CLF		836735	CC	10	10	0
56	1	61	22.3214	CLF		8743	CC	11	7	0
57	0	55	26.0146	CLF		210000	CG	12	9	0
58	0	60	23.8088	HCC	0	1330000	CC	10	7	0
59	0	51	27.0416	CLF		72100	CC	16	10	0
60	1	54	26.2985	HCC	1	2930000	CC	12	6	0
61	1	57	22.1297	CLF		562000	CG	10	8	0
62	0	63	25.0995	CLF		609000	CC	15	11	0
63	0	52	24.6914	CLF		363000	CG	13	10	1
64	0	57	21.3669	CLF		550	GG	20	8	0
65	1	53	25.1607	CLF		3100000	CG	12	9	0
66	0	40	21.2585	CLF		856000	CC	14	10	0
67	1	64	33.1504	HCC	1	1630000	CG	10	6	0
68	0	48	21.9525	CLF		489000	CG	12	9	1
69	1	54	32.4219	CLF		909000	CC	13	8	1
70	0	56	23.4509	CLF		4160	CC	13	9	0
71	1	64	20.9644	CLF		195000	GG	16	10	1
72	0	61	28.7317	CLF			CG	12	7	1
73	0	54	25	HCC	1	1160000	CC	11	6	1
74	1	54	27.1809	CLF		4510000	CC	14	8	0
75	0	52	28.7037	CLF		40100	CG	16	12	1
76	1	65	21.0938	CLF		399000	CC	15	9	1
77	0	47	25.3934	CLF		1400000	CC	14	8	0
78	0	53	28.3874	HCC	0	929000	CC	7	5	0
79	0	48	22.8571	CLF		179000	CC	12	10	0
80	0	52	29.5858	CLF		179000	CG	12	8	1
81	0	45	26.2	CLF			CG	16	9	0
82	0	64	30.5241	CLF		454000	CG	13	11	0
83	0	62	29.7143	HCC	1	825	CG	18	12	0
84	0	63	22.8931	HCC	0	56700	GG	7	5	0
85	1	53	20.83	HCC	0	2780	CC	11	7	1
86	1	53	32.3232	HCC	1	3460000	CC	7	6	1
87	1	64	22.3214	HCC	0	1720000	CC	10	6	0
88	1	63	26.5731	CLF		14700	GG	16	11	0
89	0	65	25.42	HCC	1	2810000	CG	12	6	0
90	1	55	21.7865	HCC	1	2610000	CC	8	5	0
91	0	69	24.1115	HCC	0	66900	CC	7	6	1
91	0	55	21.1073	CLF		389000	CC	9	8	0
93	0	45	28.7317	HCC	1	321000	CC	15	8	0
94	1	62	28.6501	HCC	0	339000	CC	12	9	0
95	0	61	23.04	HCC	0	15200	CG	11	8	1
96	0	67	23.1481	CLF		442000	CG	9	7	1
97	1	64	29.3575	HCC	1	1430000	CC	9	5	0
98	1	58	20.5499	HCC	0	967000	CC	13	8	0
99	0	69	26.2507	CLF		12300	GG	13	10	0
100	1	62	24.093	CLF		1730000	CG	10	7	0
101	0	57	34.1401	CLF		5780	CC	20	11	0
102	0	48	24.0509	CLF			CC	11	11	0
103	1	56	27.3438	HCC	1	1570000	CC	7	5	0
104	0	69	32.4886	HCC	0	3120000	CG	16	9	1
105	0	61	29.0612	HCC	1	171000	CC	6	6	1
106	0	66	26.2649	HCC	1	1640000	CG	12	7	1
107	0	53	26.7755	CLF		38100	CC	22	13	1
108	0	57	26.7755	HCC	1	821000	CC	12	8	0
109	0	66	33.6593	HCC	1	806000	CG	8	6	1
110	0	50	21.1327	CLF			CC	16	11	0
111	1	63	22.7732	CLF		94900	CC	16	12	0
112	0	60	25.2826	CLF			CG	17	10	0
113	1	71	26.9531	HCC	0	309000	CG	9	5	0
114	0	59	29.4118	HCC	1	41100	CC	13	6	0
115	1	56	20.3125	HCC	0	1220000	CG	9	7	0
116	0	49	24.6914	CLF		113000	CG	14	12	0
117	1	61	32.0073	HCC	1	2200000	CC	16	9	0
118	1	56	21.0498	CLF			CC	15	10	0
119	0	66	26.2649	HCC	1	710000	CC	7	5	1
120	1	69	26.7299	HCC	0	465000	CG	10	5	0
121	0	41	21.9363	CLF			CC	12	10	0
122	0	55	27.1178	CLF		747000	CG	15	8	0
123	1	54	24.1288	HCC	1	2360000	CG	9	6	0
124	0	45	20.4284	CLF			CC	13	9	1
125	0	59	30.3503	CLF		1380000	CG	14	9	1
126	0	71	32.6531	CLF		143000	GG	16	9	0
127	1	51	27.8132	CLF			CC	21	11	0
128	0	69	24.5435	HCC	1	291000	CG	14	10	0
129	0	58	22.1526	CLF		2980	CG	10	8	0
130	1	56	22.3543	CLF		31100	CC	14	10	1
131	0	55	26.8923	HCC	1	132000	CG	14	9	0
132	0	50	26.023	CLF			GG	16	8	0
133	0	59	23.7022	HCC	1	1380000	CC	9	6	0
134	0	49	25.7117	CLF		152334	CG	13	11	1
135	1	60	31.6263	CLF		700000	CG	14	11	0
136	1	58	27.2932	CLF		3340000	CG	14	10	0
137	1	59	33.7925	CLF		190000	CG	13	8	0
138	0	60	28.4055	HCC	1	173000	CG	8	5	0
139	0	53	28.5705	CLF		1470	CC	14	8	0
140	0	54	25.9516	HCC	1	142000	CC	12	8	0
141	1	68	22.8928	HCC	1	3940000	CG	8	5	1
142	1	67	24.8163	HCC	1	265000	CC	11	9	0
143	0	64	24.8792	CLF		23000	CC	22	11	0
144	0	52	27.143	HCC	0	916000	CG	6	5	0
145	1	62	27	HCC	0		CG	16	7	0
146	1	60	30	HCC	0	4210000	CG	9	6	0
147	1	66	27	HCC	1	64300	CG	9	6	0
148	1	67	26	HCC	1	230000	CC	11	8	1
149	1	68	35	HCC	1	1620000	CG	12	5	1
150	1	67	27	HCC	0	2620000	CC	8	6	1
151	0	63	30	HCC	1	9410000	CC	8	5	1
152	1	61	28	HCC	1	439000	CG	11	8	0
153	0	41	31	HCC	1	2240000	CC	10	8	1
154	1	61	29	HCC	1	463000	CC	6	6	1
155	0	55	23	HCC	1	1310000	CG	9	8	1
156	0	62	28	HCC	1	1880000	CC	14	6	1
157	0	56	26	CLF		3160000	CG	12	8	0
158	0	59	31	CLF		250000	CC	16	13	0
159	1	64	28	CLF		55000	CG	21	11	1
160	1	55	34	CLF		762000	CC	13	7	0
161	1	66	26	CLF		809000	CG	11	9	0
162	1	50	30	CLF		667000	CG	14	10	1
163	0	62	34	HCC	1	367000	CC	20	10	1
164	0	43	28	CLF		80000	GG	9	7	1
165	1	54	24	CLF		3900000	CC	8	5	0
166	0	63	23	CLF		3910000	CC	8	5	0
167	1	43	34	CLF		1080000	CG	6	5	1
168	1	58	42	CLF		2620000	CC	10	6	0
169	0	54	24	CLF		6370000	CC	6	5	0
170	0	38	29	CLF		570000	CC	18	10	0
171	1	48	25	HCC	1	35	CC	15	10	0
172	1	53	33	HCC	1	540000	GG	14	8	1
